# Supplementary material for: Reduction of a nymphal instar in a dampwood termite: heterochronic shift in the caste differentiation pathways
Source: EvoDevo. 2019 May 16;10:10. doi: 10.1186/s13227-019-0123-8 (PMC6521406; doi:10.1186/s13227-019-0123-8)
Supplement: Supplementary file 2 — Additional file 2. Table S1. Cumulative proportions and principal component loadings in the principal component analysis targeting the gene expression levels in Zootermopsis nevadensis and Hodotermopsis sjostedti. Four principal components were selected in accordance with the Kaiser’s rule. Bold letters indicate the value higher than 0.4. [file 13227_2019_123_MOESM2_ESM.xlsx]

## Sheet: Table 1
Table S1. Cumulative proportions and principal component loadings in the principal component analysis targeting the gene expression levels in Zootermopsis nevadensis and Hodotermopsis sjostedti. Four principal components were selected in accordance with the Kaiser’s rule. Bold letters indicate the value higher than 0.4.
		PC1	PC2	PC3	PC4
Cumulative proportion		0.498973	0.640924	0.740251	0.81362
Component loading	ap	0.306862	0.00150895	0.0372603	0.140796
	BR-C	0.331195	-0.0116367	0.063636	0.0739925
	dpp	0.300537	-0.058782	-0.198615	-0.110748
	E75	0.214014	0.0506502	0.250789	0.68938
	E93	0.0606333	0.573713	0.0783183	0.032139
	EcR	0.244412	-0.323131	0.168869	-0.377416
	Exd	0.264117	-0.145692	0.474389	-0.0278055
	FOXO	0.317895	-0.0540074	-0.373547	-0.0970394
	InR	0.275861	0.176932	-0.185561	0.310202
	Kr-h1	0.192519	-0.512515	0.0185278	0.134913
	Met	0.329906	0.1675	-0.241105	0.0541231
	Scr	0.300912	0.0180019	0.375576	-0.195097
	USP	0.300955	0.104413	-0.383224	-0.238351
	vg	0.150563	0.450421	0.334902	-0.348274
