# Supplementary material for: Reduction of a nymphal instar in a dampwood termite: heterochronic shift in the caste differentiation pathways
Source: EvoDevo. 2019 May 16;10:10. doi: 10.1186/s13227-019-0123-8 (PMC6521406; doi:10.1186/s13227-019-0123-8)
Supplement: Supplementary file 4 — Additional file 4. Table S2. Statistical results of the three models hypothesizing the growth stages in Zootermopsis nevadensis to match those in Hodotermopsis sjostedti. The asterisks indicate the statistical significances of the respective parameters tested by the Wald test (n = 45; P < 0.05). The hypothetical growth stages in the best model independent from species differences are shown as bold. PE, workers; NE, early nymphal stage; NL, late nymphal stage; A, alate. [file 13227_2019_123_MOESM4_ESM.xlsx]

## Sheet: Table 2
Table S2. Statistical results of the three models hypothesizing the growth stages in Zootermopsis nevadensis to match those in Hodotermopsis sjostedti. The asterisks indicate the statistical significances of the respective parameters tested by the Wald test (n = 45; P < 0.05). The hypothetical growth stages in the best model independent from species differences are shown as bold. PE, workers; NE,…
Explained variable	Model	AIC	ΔAIC		Growth stages in Zootermopsis nevadensis hypothesized to match those in Hodotermopsis sjostedti						Coefficients (SE)
					PE	N1	N2E	N2L	A		Intercept	Species	Pe	NE	NL	Species × Pe	Species × NE	Species × NL
PC1	1 (best)	208.51	0		PE	NE	NE	NE	A		0.19 (1.29)	1.95 (1.63)	-0.91 (1.83)	2.49 (1.54)	-2.65 (1.54)	-2.23 (2.31)	-5.01 (1.93)*	-
	2	209.61	1.1		PE	NE	NL	NL	A		0.19 (1.30)	1.95 (1.64)	-0.91 (1.83)	2.49 (1.55)	-2.65 (1.55)	-2.23 (2.32)	-5.72 (2.10)*	0.49 (1.98)
	3	210.07	1.56		PE	NE	NE	NL	A		0.19 (1.30)	1.95 (1.65)	-0.91 (1.84)	2.49 (1.56)	-2.65 (1.56)	-2.23 (2.33)	-4.76 (1.99)*	-0.36 (2.11)
PC2	1 (best)	120.94	0		PE	NE	NE	NL	A		1.69 (0.48)*	0.15 (0.61)	-2.35 (0.68)*	-2.80 (0.58)*	-1.01 (0.58)	-0.88 (0.87)	0.12 (0.74)	0.44 (0.78)
	2	130.93	9.99		PE	NE	NL	NL	A		1.69 (0.54)*	0.15 (0.68)	-2.35 (0.76)*	-2.80 (0.65)*	-1.02 (0.65)	-0.88 (0.97)	-0.23 (0.88)	-0.44 (0.82)
	3	139.28	18.34		PE	NE	NE	NE	A		1.69 (0.60)*	0.15 (0.76)	-2.35 (0.85)*	-2.90 (0.71)*	-1.02 (0.71)	-0.88 (1.07)	-0.82 (0.89)	-
PC3	1 (best)	136.54	0		PE	NE	NE	NL	A		0.96 (0.58)	-2.22 (0.73)*	-1.96 (0.81)*	-1.33 (0.69)	-0.56 (0.69)	3.14 (1.03)*	2.56 (0.88)*	3.24 (0.93)*
	2	142.27	5.73		PE	NE	NL	NL	A		0.96 (0.61)	-2.22 (0.78)*	-1.96 (0.87)*	-1.33 (0.73)	-0.56 (0.73)	3.14 (1.10)*	2.52 (0.99)*	2.54 (0.94)*
	3	142.41	5.87		PE	NE	NE	NE	A		0.96 (0.62)	-2.22 (0.78)*	-1.96 (0.88)*	-1.33 (0.74)	-0.56 (0.74)	3.14 (1.11)*	3.04 (0.92)*	-
PC4	1 (best)	128.34	0		PE	NE	NE	NL	A		-1.17 (0.53)*	0.54 (0.66)	1.18 (0.74)	1.79 (0.63)*	1.04 (0.63)	-1.16 (0.94)	-1.03 (0.80)	0.57 (0.85)
	2	129.74	1.4		PE	NE	NE	NE	A		-1.17 (0.54)*	0.54 (0.68)	1.18 (0.76)	1.79 (0.64)*	1.04 (0.64)	-1.16 (0.96)	-0.76 (0.80)	-
	3	131.26	2.92		PE	NE	NL	NL	A		-1.17 (0.54)*	0.54 (0.69)	1.18 (0.77)	1.79 (0.65)*	1.04 (0.65)	-1.16 (0.97)	-0.54 (0.88)	-0.11 (0.83)
