# Supplementary material for: Reduction of a nymphal instar in a dampwood termite: heterochronic shift in the caste differentiation pathways
Source: EvoDevo. 2019 May 16;10:10. doi: 10.1186/s13227-019-0123-8 (PMC6521406; doi:10.1186/s13227-019-0123-8)
Supplement: Supplementary file 5 — Additional file 5. Table S3. Candidate genes focused in this study. [file 13227_2019_123_MOESM5_ESM.xlsx]

## Sheet: Table1
Table S3. Candidate genes focused in this study
Function	Gene name	Symbol	H. sjostedti	Z. nevadensis
A/P patterning	Decapentaplegic	dpp	Hsjo_c51956_g22_i1*	KDR24224.1
D/V patterning	apterous	ap	Hsjo_c44633_g1_i2	KDR14264.1
	vestigial	vg	Hsjo_c48423_g1_i1	KDR10151.1
Hox gene	Sex-combs reduced	Scr	Hsjo_c48927_g10_i2*	KDR08068.1
Body wall/wing	extradenticle	exd	Hsjo_c49205_g13_i12*	KDR09860.1
JH pathway	Methoprene-tolerant	Met	Hsjo_c49238_g14_i1	BAR92640.1†
	Kruppel homolog 1	Kr-h1	Hsjo_c41304_g1_i2	KDR10994.1†
	Broad-Complex	BR-C	Hsjo_c49651_g13_i6	KDR08439.1†
Ecdyson pathway	Ecdysone receptor	EcR	Hsjo_c38064_g1_i1	KDR08757.1§
	ultraspiracle	USP	Hsjo_c48785_g6_i2	KDR16916.1§
	Ecdysone-induced protein 93F	E93	Hsjo_c50473_g3_i1	KDR22086.1§
	Ecdysone-induced protein 75B	E75	Hsjo_c41818_g1_i1	KDR09361.1§
Insulin pathway	Insulin-like receptor	InR	Hsjo_c50473_g9_i1‡	KDR13786.1
	forkhead box, sub-group O	FOXO	Hsjo_c39447_g2_i1‡	KDR08870.1
*Sugime et al., (2019), ‡Hattori tal., (2013), †Masuoka et al., (2015), §Masuoka & Maekawa (2016)
