# Supplementary material for: Reduction of a nymphal instar in a dampwood termite: heterochronic shift in the caste differentiation pathways
Source: EvoDevo. 2019 May 16;10:10. doi: 10.1186/s13227-019-0123-8 (PMC6521406; doi:10.1186/s13227-019-0123-8)
Supplement: Supplementary file 6 — Additional file 6. Table S4. Primer sequences for real time quantitative RT-PCR. [file 13227_2019_123_MOESM6_ESM.xlsx]

## Sheet: Table 2
Table S4. Primer sequences for real time quantitative RT-PCR
Gene		Primer sequencesfor real time quantitative RT-PCR
		H.sjostedti	Z.nevadensis
Met	F	TCCTCCAGGGTCACATTCAC	ATCACGATGTGCTGGACAAG
	R	ACTGGTCATCTCCCCTGCAT	GTGATGATGAACTGGAGGTGTC
Kr-h1	F	GGGTGAACCCCGTTTTACTTG	CCGCTGCTGTCGTAGAATC
	R	ACCATGTTGTCGGCATTGC	ATGAACACTCGTATGCCTTGTC
EcR	F	TGTGCGGTAAAAAGAAAGGAGAA	CCACAGAGCAGTCTGAATGG
	R	ACCCGTTTGTCGTCGAGTTT	GAGACACAACTCCTCCTGCTG
USP	F	GTGCCTCGGTATGGGTATGAA	GACCGAGCCAGTGGGAAAC
	R	CGCTCAACAGGCATGTCTGT	TCCTTTCGCACCGTTCTCTT
BR-C	F	TTGTGAAGGAAAGCGAATACGA	TCTGCTGCTCCACACATCAG
	R	CACAGGATGCTGGCAAGGAT	TGTAGCTTCAGGTGATGGCG
E93	F	CAAACATCGACAGCAAGCACAT	CCCTACCATCCCTCCAAGTCT
	R	CGTAGAGCTGCTTGCAATTCTTC	TCTGGCTTATGCTCTTGGCAAT
E75	F	CCTCAATCAGCAGGAAACAAGA	CCGCAGAACTTGAAGATGAG
	R	GCAACGAACCGATTCACACA	AGCATGGGTTCCACTTTGTC
InR	F	AAGGCCTTCAACACACACCAT	CTTTGAGGATTCGCTCCATAACC
	R	TGGCTGGCCTTGTGATACC	GTCCGCGTTCTCTTCAGTTGT
FOXO	F	TGGAGACCTCCAAGTTCG	TGAGCTGAGCATGGATGGAA
	R	GCCTCCACCTTCTTCTTG	CCTGGATGGTGGTGATGGTAA
vg	F	ACGTCTGGTGGAGTGGAGGTAT	GAGCGTGGGTTGGGTTCA
	R	TTAACCACTCACCGCCGTCTA	CGTTGCCTACCGTGTTCACA
dpp	F	CAATTCGACGAACCATGCAA	CCGGGCTACGACGCTTACTA
	R	TGGGTACCGCACTGGGATT	GCGTGGTTCGTGGAATTGA
ap	F	ACAACCCAGACGCCAAAGAC	TTACCCGCCTCCGTTTCC
	R	CATCATTCTTCGCCATTTTGC	GGCCGGTGGATGATGATG
Scr	F	AAACGCCAATGGAGAAACGA	GCAGCCTCAATGGTGGACTAC
	R	TCTGGTCAGGTAGCGGTTGAA	CTTGCGCTGTGATGATGAGAGT
exd	F	GTTCTCGTCCATCCAGATGCA	CTTGCCAGGAAGTGTGGTATCA
	R	ATCTCTGACGCCTGCTTGCT	CCGCTTGTTTCCAAACCAAT
